# Supplementary material for: The Effects of Genotype × Environment on Physicochemical and Sensory Properties and Differences of Volatile Organic Compounds of Three Rice Types (Oryza sativa L.)
Source: Foods. 2023 Aug 18;12(16):3108. doi: 10.3390/foods12163108 (PMC10453673; doi:10.3390/foods12163108)
Supplement: Supplementary file 1 [file foods-12-03108-s001.zip]

Archive with 1 entries (1 files):
- foods-2546546-supplementary.pdf
